# Supplementary material for: Kinetic Modeling of Brain [18-F]FDG Positron Emission Tomography Time Activity Curves with Input Function Recovery (IR) Method
Source: Metabolites. 2024 Feb 8;14(2):114. doi: 10.3390/metabo14020114 (PMC10890269; doi:10.3390/metabo14020114)
Supplement: Supplementary file 1 [file metabolites-14-00114-s001.zip]

Archive with 2 entries (2 files):
- Supplemental Material and Methods.pdf
- Supp_Tables.pdf
